# Supplementary material for: Hypoglycemic Activity of Rice Resistant-Starch Metabolites: A Mechanistic Network Pharmacology and In Vitro Approach
Source: Metabolites. 2024 Apr 15;14(4):224. doi: 10.3390/metabo14040224 (PMC11052319; doi:10.3390/metabo14040224)
Supplement: Supplementary file 1 [file metabolites-14-00224-s001.zip]

Archive with 1 entries (1 files):
- metabolites-2923907-supplementary.pdf
